# Supplementary material for: Genome-wide association study of classical Hodgkin lymphoma identifies key regulators of disease susceptibility
Source: Nat Commun. 2017 Dec 1;8:1892. doi: 10.1038/s41467-017-00320-1 (PMC5711884; doi:10.1038/s41467-017-00320-1)
Supplement: Supplementary file 2 — Supplementary Data 1 [file 41467_2017_320_MOESM2_ESM.xlsx]

## Sheet: Sheet1
Locus	Classical Hodgkin lymphoma				Disease with risk SNP at cHL risk loci
	GWAS SNP	Risk allele	Risk allele frequency	OR (95% CI)	Other disease	Other disease SNP	Risk allele	Risk allele frequency	OR (95% CI)	LD with cHL risk SNP (r2)	Reference
2p16.1	rs2420518	C	0.54	1.29 (1.19-1.41)	Inflammatory bowel disease	rs7608910	G	0.35	1.13 (1.12-1.15)	0.04	1,2
					Rheumatoid arthritis	rs34695944	C	0.36	1.12 (1.09-1.16)	0.39	3
					Celiac disease	rs13003464	G	0.35	1.15 (1.11-1.20)	0.04	4
					Psoriasis	rs13017599	A	0.36	1.27 (1.18-1.35)	0.38	5
3p24.1	rs3806624	G	0.46	1.31 (1.20-1.42)	Multiple sclerosis	rs669607	C	0.48	1.13 (1.12-1.15)	0	6
					Multiple sclerosis	rs11129295	A	0.52	1.11 (1.09-1.12)	0.65	6
					Rheumatoid arthritis	rs3806624	G	0.46	1.08 (1.05-1.12)	1	3
					Chronic lymphocytic leukaemia	rs9880772	T	0.47	1.19 (1.13-1.25)	0.95	7
3q28	rs4459895	C	0.8	1.39 (1.28-1.50)	Chronic lymphocytic leukaemia	rs9815073	C	0.61	1.18 (1.11-1.25)	0	7
					Acute lymphoblastic leukaemia (childhood, ETV6-RUNX1)	rs17505102	G	0.9	1.59 (1.33-1.92)	0	8
					Follicular lymphoma	rs6444305	G	0.28	1.21 (1.14-1.28)	0	9
					B-cell non-Hodgkin lymphoma	rs6773854	C	0.24	1.44 (1.31-1.59)	0	10
					Vitiligo	rs1464510	T	0.43	1.31 (1.21-1.41)	0	11
					Self-reported allergy	rs9860547	A	0.49	1.08 (1.05-1.10)	0	12
					Systemic lupus erythematosus	rs6762714	T	0.39	1.16 (1.12-1.20)	0	13
					Celiac disease	rs1464510	A	0.43	1.29 (1.25-1.34)	0	4
5q31.1	rs848	A	0.77	1.22 (1.14-1.31)	Inflammatory bowel disease	rs2188962	T	0.39	1.16 (1.13-1.19)	0.08	1
					Atopic dermatitis	rs1295686	A	0.23	1.38 (1.28-1.49)	0.96	14
					Psoriasis	rs20541	G	0.77	1.27 (1.19-1.34)	0.96	14
					Rheumatoid arthritis	rs657075	A	0.13	1.12 (1.08-1.15)	0	3
6q22.33	rs9482849	C	0.17	1.20 (1.13-1.28)	Systemic lupus erythematosus	rs7726414	T	0.03	1.45 (1.32-1.58)	0	16
					Multiple sclerosis	rs802734	A	0.73	1.10 (1.09-1.12)	0	6
					Crohn's disease	rs13204742	T	0.15	1.17 (1.12-1.23)	0	1
					Celiac disease	rs802734	G	0.27	1.17 (1.12-1.22)	0	4
6q23.3	rs6928977	G	0.57	1.23 (1.16-1.31)	Multiple sclerosis	rs11154801	A	0.39	1.13 (1.11-1.15)	0.65	6
					Multiple sclerosis	rs17066096	G	0.17	1.14 (1.12-1.15)	0	6
					Systemic lupus erythematosus	rs6932056	C	0.02	1.83 (1.65-2.02)	0	16
					Rheumatoid arthritis	rs7752903	G	0.02	1.38 (1.31-1.46)	0	3
					Inflammatory bowel disease	rs6920220	A	0.16	1.10 (1.31-1.52)	0	1
					Celiac disease	rs2327832	G	0.15	1.23 (1.17-1.28)	0	4
					Primary biliary cirrhosis	rs6933404	C	0.15	1.18 (1.09-1.2)	0	17
6q23.3	rs9402684	C	0.49	1.21 (1.11-1.32)	Multiple sclerosis	rs11154801	A	0.39	1.13 (1.11-1.15)	0	6
					Multiple sclerosis	rs17066096	G	0.17	1.14 (1.12-1.15)	0	6
					Systemic lupus erythematosus	rs6932056	C	0.02	1.83 (1.65-2.02)	0	16
					Rheumatoid arthritis	rs7752903	G	0.02	1.38 (1.31-1.46)	0	3
					Inflammatory bowel disease	rs6920220	A	0.16	1.10 (1.31-1.52)	0	1
					Celiac disease	rs2327832	G	0.15	1.23 (1.17-1.28)	0	4
					Primary biliary cirrhosis	rs6933404	C	0.15	1.18 (1.09-1.2)	0	17
8q24.21	rs34748721	G	0.05	1.70 (1.42-2.02)	Crohn's disease	rs6651252	T	0.88	1.18 (1.13-1.25)	0.21	1
					Diffuse large B-cell lymphoma	rs13255292	T	0.31	1.22 (1.15-1.29)	0.02	18
					Rheumatoid arthritis	rs1516971	T	0.88	1.16 (1.11-1.21)	0	3
					Celiac disease	rs9792269	G	0.25	1.14 (1.10-1.19)	0	4
					Multiple sclerosis	rs4410871	G	0.73	1.11 (1.09-1.12)	0	6
					Follicular lymphoma	rs13254990	T	0.29	1.18 (1.11-1.24)	0.02	9
					Chronic lymphocytic leukaemia	rs140099016	C	0.36	1.28 (1.19-1.37)	0	7
10p14	rs2388486	T	0.18	1.58 (1.42-1.76)	Acute lymphoblastic leukaemia	rs3781093	C	0.12	1.73 (1.44-2.08)	0.03	19
					Asthma	rs10508372	C	0.96	1.16 (1.12-1.21)	0	20
					Rheumatoid Arthritis	rs3824660	C	0.36	1.08 (1.05-1.10)	0.22	3
10p14	rs3781093	T	0.88	1.39 (1.28-1.53)	ALL	rs3781093	C	0.12	1.73 (1.44-2.08)	1	19
					Asthma	rs10508372	C	0.96	1.16 (1.12-1.21)	0	20
					Rheumatoid Arthritis	rs3824660	C	0.36	1.08 (1.05-1.10)	0.25	3
16p13.13	rs34972832	A	0.18	1.24 (1.15-1.34)	Type I Diabetes	rs12708716	A	0.67	1.23 (1.16-1.30)	0.43	21
					Systemic lupus erythematosus	rs9652601	G	0.71	1.21 (1.15-1.26)	0.47	16
					Multiple sclerosis	rs7200786	A	0.55	1.15 (1.13-1.16)	0.19	6
					Celiac disease	rs12928822	A	0.18	1.16 (1.10-1.22)	0.01	4
					Asthma and hay fever	rs62026376	C	0.75	1.17 (1.11-1.24)	0.62	22
					Rheumatoid arthritis	rs4780401	T	0.57	1.07 (1.05-1.10)	0	3
					Primary biliary cirrhosis	rs12924729	G	0.69	1.31 (1.26-1.37)	0.47	23
					Type I Diabetes	rs2903692	G	0.68	1.54 (1.32-1.79)	0.28	24
19p13.3	rs1860661	A	0.59	1.16 (1.09-1.24)	Crohn's disease	rs2024092	A	0.2	1.16 (1.13-1.19)	0	1
Supplementary Table 13: Associations of autoimmune disease and B-cell malignancy non-HLA risk single nucleotide polymorphisms at classical Hodgkin lymphoma genomic risk loci. r2 values calculated from the 1000 Genomes Project and UK10K population. Risk SNPs for other diseases were obtained though the National Human Genome Research Institute-European Bioinformatics Institute GWAS Catalog (http://w…
References
1. Jostins, L. et al. Host-microbe interactions have shaped the genetic architecture of inflammatory bowel disease. Nature 491, 119-24 (2012).
2. Anderson, C.A. et al. Meta-analysis identifies 29 additional ulcerative colitis risk loci, increasing the number of confirmed associations to 47. Nat Genet 43, 246-52 (2011).
3. Okada, Y. et al. Genetics of rheumatoid arthritis contributes to biology and drug discovery. Nature 506, 376-81 (2014).
4. Dubois, P.C.A. et al. Multiple common variants for celiac disease influencing immune gene expression. Nat Genet 42, 295-302 (2010).
5. Ellinghaus, E. et al. Genome-wide meta-analysis of psoriatic arthritis identifies susceptibility locus at REL. J Invest Dermatol 132, 1133-40 (2012).
6. Sawcer, S. et al. Genetic risk and a primary role for cell-mediated immune mechanisms in multiple sclerosis. Nature 476, 214-9 (2011).
7. Law, P.J. et al. Genome-wide association analysis implicates dysregulation of immunity genes in chronic lymphocytic leukaemia. Nature Communications 8, 14175 (2017).
8. Ellinghaus, E. et al. Identification of germline susceptibility loci in ETV6-RUNX1-rearranged childhood acute lymphoblastic leukemia. Leukemia 26, 902-9 (2012).
9. Skibola, C.F. et al. Genome-wide association study identifies five susceptibility loci for follicular lymphoma outside the HLA region. Am J Hum Genet 95, 462-71 (2014).
10. Tan, D.E.K. et al. Genome-wide association study of B cell non-Hodgkin lymphoma identifies 3q27 as a susceptibility locus in the Chinese population. Nat Genet 45, 804-807 (2013).
11. Jin, Y. et al. Variant of TYR and Autoimmunity Susceptibility Loci in Generalized Vitiligo. The New England journal of medicine 362, 1686-1697 (2010).
12. Hinds, D.A. et al. A genome-wide association meta-analysis of self-reported allergy identifies shared and allergy-specific susceptibility loci. Nat Genet 45, 907-11 (2013).
13. Morris, D.L. et al. Genome-wide association meta-analysis in Chinese and European individuals identifies ten new loci associated with systemic lupus erythematosus. Nat Genet 48, 940-6 (2016).
14. Hirota, T. et al. Genome-wide association study identifies eight new susceptibility loci for atopic dermatitis in the Japanese population. Nat Genet 44, 1222-6 (2012).
15. Nair, R.P. et al. Genome-wide scan reveals association of psoriasis with IL-23 and NF-[kappa]B pathways. Nat Genet 41, 199-204 (2009).
16. Bentham, J. et al. Genetic association analyses implicate aberrant regulation of innate and adaptive immunity genes in the pathogenesis of systemic lupus erythematosus. Nat Genet 47, 1457-1464 (2015).
17. Cordell, H.J. et al. International genome-wide meta-analysis identifies new primary biliary cirrhosis risk loci and targetable pathogenic pathways. Nat Commun 6, 8019 (2015).
18. Cerhan, J.R. et al. Genome-wide association study identifies multiple susceptibility loci for diffuse large B cell lymphoma. Nat Genet 46, 1233-8 (2014).
19. Vijayakrishnan, J. et al. A genome-wide association study identifies risk loci for childhood acute lymphoblastic leukemia at 10q26.13 and 12q23.1. Leukemia 31, 573-579 (2017).
20. Hirota, T. et al. Genome-wide association study identifies three new susceptibility loci for adult asthma in the Japanese population. Nature genetics 43, 893-896 (2011).
21. Todd, J.A. et al. Robust associations of four new chromosome regions from genome-wide analyses of type 1 diabetes. Nat Genet 39, 857-64 (2007).
22. Ferreira, M.A. et al. Genome-wide association analysis identifies 11 risk variants associated with the asthma with hay fever phenotype. J Allergy Clin Immunol 133, 1564-71 (2014).
23. Mells, G.F. et al. Genome-wide association study identifies 12 new susceptibility loci for primary biliary cirrhosis. Nat Genet 43, 329-32 (2011).
24. Hakonarson, H. et al. A novel susceptibility locus for type 1 diabetes on Chr12q13 identified by a genome-wide association study. Diabetes 57, 1143-6 (2008).
